# Supplementary material for: Pattern of Repetitive Element Transcription Segregate Cell Lineages during the Embryogenesis of Sea Urchin Strongylocentrotus purpuratus
Source: Biomedicines. 2021 Nov 21;9(11):1736. doi: 10.3390/biomedicines9111736 (PMC8615465; doi:10.3390/biomedicines9111736)
Supplement: Supplementary file 1 [file biomedicines-09-01736-s001.zip]

Archive with 1 entries (1 files):
- biomedicines-1425482-supplementary.pdf
